# Supplementary material for: Amino Acid-Metabolizing Enzymes in Advanced High-Grade Serous Ovarian Cancer Patients: Value of Ascites as Biomarker Source and Role for IL4I1 and IDO1
Source: Cancers (Basel). 2023 Jan 31;15(3):893. doi: 10.3390/cancers15030893 (PMC9913486; doi:10.3390/cancers15030893)
Supplement: Supplementary file 1 [file cancers-15-00893-s001.zip]

Archive with 1 entries (1 files):
- cancers-2042352-supplementary.pdf
